# Supplementary material for: SIRT7 Is a Lysine Deacylase with a Preference for Depropionylation and Demyristoylation
Source: Int J Mol Sci. 2025 Mar 28;26(7):3153. doi: 10.3390/ijms26073153 (PMC11988671; doi:10.3390/ijms26073153)
Supplement: Supplementary file 1 [file ijms-26-03153-s001.zip]

Archive with 1 entries (1 files):
- ijms-3539083-supplementary.pdf
